# Supplementary material for: An Advax-Adjuvanted Inactivated Cell-Culture Derived Japanese Encephalitis Vaccine Induces Broadly Neutralising Anti-Flavivirus Antibodies, Robust Cellular Immunity and Provides Single Dose Protection
Source: Vaccines (Basel). 2021 Oct 23;9(11):1235. doi: 10.3390/vaccines9111235 (PMC8618450; doi:10.3390/vaccines9111235)
Supplement: Supplementary file 1 [file vaccines-09-01235-s001.zip]

Archive with 1 entries (1 files):
- vaccines-1324409-supplementary.pdf
